# Supplementary material for: Bone Morphogenetic Protein 13 Has Protumorigenic Effects on Hepatocellular Carcinoma Cells In Vitro
Source: Int J Mol Sci. 2023 Jul 4;24(13):11059. doi: 10.3390/ijms241311059 (PMC10342282; doi:10.3390/ijms241311059)
Supplement: Supplementary file 1 [file ijms-24-11059-s001.zip]

Archive with 1 entries (1 files):
- ijms-2457965-supplementary.pdf
